# Supplementary material for: Rainfall anomalies and typhoid fever in Blantyre, Malawi
Source: Epidemiol Infect. 2022 May 10;150:e122. doi: 10.1017/S0950268822000759 (PMC9254155; doi:10.1017/S0950268822000759)
Supplement: Supplementary file 1 [file S0950268822000759sup001.csv]

Week	Typhoid fever cases	Average rainfall
1	1	18.61428571
2	1	5.328571429
3	1	17.18571429
4	1	22.67142857
5	0	3.314285714
6	3	5.485714286
7	0	6.985714286
8	2	0.014285714
9	2	1.1
10	2	15.54285714
11	0	3.057142857
12	0	4.185714286
13	3	5.6
14	4	4.442857143
15	3	0.6
16	2	0.014285714
17	2	0
18	7	0
19	2	0.5
20	2	0
21	3	0
22	0	0
23	6	1.142857143
24	3	0
25	10	0
26	4	0
27	3	0
28	2	0
29	2	0
30	7	0
31	6	0
32	4	0
33	5	0.071428571
34	2	0
35	4	0
36	4	0
37	3	0
38	5	0
39	2	0
40	4	0
41	7	0
42	8	2.942857143
43	6	0
44	4	2.114285714
45	14	0.171428571
46	5	0
47	5	4.371428571
48	7	0.157142857
49	4	2.957142857
50	2	18.92857143
51	8	10.15714286
52	4	5.914285714
53	7	17.28571429
54	7	3.328571429
55	5	10.91428571
56	6	5.871428571
57	7	5.742857143
58	6	17.8
59	6	24.08571429
60	14	0.471428571
61	18	19.38571429
62	19	4.614285714
63	16	6.928571429
64	26	4.3
65	27	0.328571429
66	26	2.385714286
67	23	0.285714286
68	20	0
69	35	0.571428571
70	14	0.385714286
71	33	0.128571429
72	25	0.557142857
73	28	0
74	23	0
75	33	0.228571429
76	27	2.8
77	29	1.371428571
78	21	0
79	23	0
80	26	0.4
81	32	0.228571429
82	18	0
83	12	0.185714286
84	16	0.157142857
85	16	0
86	15	0
87	14	0
88	11	0
89	14	0
90	11	0
91	13	0.528571429
92	14	5.828571429
93	18	0
94	8	0.142857143
95	14	0
96	8	0
97	4	0
98	17	0.257142857
99	13	6.714285714
100	12	2.471428571
101	18	0
102	17	11.17142857
103	11	8.271428571
104	9	5.985714286
105	17	11.88571429
106	15	5.585714286
107	11	3.614285714
108	10	3.557142857
109	15	14.08571429
110	17	14.61428571
111	17	8.4
112	15	3.685714286
113	19	0.814285714
114	15	1.842857143
115	20	1.685714286
116	28	1.728571429
117	22	0
118	15	6.514285714
119	19	1.771428571
120	17	0.314285714
121	28	0.471428571
122	30	0
123	16	0
124	22	0.014285714
125	24	2.2
126	24	0
127	19	0
128	20	0.8
129	14	0.071428571
130	21	0
131	12	0
132	8	0
133	16	0
134	15	0
135	16	0
136	3	0
137	6	0
138	14	0
139	7	0
140	4	0
141	10	0
142	6	0
143	16	0
144	7	0
145	10	0
146	10	1.385714286
147	7	0
148	10	0
149	18	0.142857143
150	20	0.028571429
151	11	0
152	14	0
153	5	5.614285714
154	10	4.714285714
155	11	10.18571429
156	5	8.057142857
157	11	17.85714286
158	6	24.25
159	11	4.3
160	11	16.02857143
161	8	24.61428571
162	22	4.428571429
163	18	2.714285714
164	8	9.442857143
165	13	0.542857143
166	13	0.585714286
167	12	2.5
168	11	0.371428571
169	15	9.028571429
170	21	1.042857143
171	15	0.771428571
172	8	16.68571429
173	16	0
174	6	0
175	12	0
176	13	0
177	20	0
178	16	0
179	10	0
180	11	0
181	13	0
182	9	0
183	6	0
184	14	0
185	8	0
186	6	0
187	6	0
188	10	0
189	8	0
190	9	0
191	12	0
192	12	0
193	12	0
194	10	0
195	11	0
196	9	0
197	10	0
198	12	0
199	9	0
200	10	2.871428571
201	9	0
202	6	3.885714286
203	9	0
204	3	1.614285714
205	3	0.885714286
206	8	5.328571429
207	5	11.61428571
208	4	9.971428571
209	8	0.157142857
210	4	7.857142857
211	4	10.81428571
212	6	3.7
213	11	6.757142857
214	3	3.342857143
215	1	1.1
216	10	3.985714286
217	6	28.22857143
218	9	0.528571429
219	8	0.214285714
220	11	7.857142857
221	7	0
222	3	1.685714286
223	4	0.328571429
224	7	0
225	3	0
226	4	0.171428571
227	8	0
228	3	0
229	11	0
230	4	0
231	5	0
232	4	0
233	9	0
234	0	0
235	3	0
236	6	0
237	4	0
238	6	0
239	2	0
240	4	0
241	4	0
242	7	0
243	3	0
244	2	0
245	8	0
246	3	0
247	6	0
248	7	0
249	3	0
250	5	0
251	3	0
252	8	2.914285714
253	7	0
254	7	6.357142857
255	2	6.157142857
256	2	7
257	4	3.042857143
258	7	6.785714286
259	4	15.24285714
260	2	6.3
261	6	8.928571429
262	3	13.2
263	2	6.014285714
264	7	2.314285714
265	4	12.82857143
266	4	2.457142857
267	5	6.142857143
268	2	0.485714286
269	8	9.985714286
270	8	5.514285714
271	7	0.171428571
272	4	8.957142857
273	7	0.585714286
274	5	0.228571429
275	3	11.12857143
276	5	0.914285714
277	2	0.557142857
278	6	0
279	8	0
280	6	0
281	3	0
282	3	0
